# Supplementary material for: Exosome-Mediated Therapeutic Strategies for Management of Solid and Hematological Malignancies
Source: Cells. 2022 Mar 27;11(7):1128. doi: 10.3390/cells11071128 (PMC8997895; doi:10.3390/cells11071128)
Supplement: Supplementary file 1 [file cells-11-01128-s001.zip]

Archive with 1 entries (1 files):
- cells-1614916-supplementary.pdf
